# Supplementary material for: Effects of Physical Activity on Physical and Mental Health of Older Adults Living in Care Settings: A Systematic Review of Meta-Analyses
Source: Int J Environ Res Public Health. 2023 Jun 26;20(13):6226. doi: 10.3390/ijerph20136226 (PMC10341127; doi:10.3390/ijerph20136226)
Supplement: Supplementary file 1 [file ijerph-20-06226-s001.zip]

Archive with 1 entries (1 files):
- ijerph-2437349-supplementary.pdf
